# Supplementary material for: Evaluation of the Effectiveness of Geogrids Manufactured from Recycled Plastics for Slope Stabilization—A Case Study
Source: Polymers (Basel). 2024 Apr 19;16(8):1151. doi: 10.3390/polym16081151 (PMC11053962; doi:10.3390/polym16081151)
Supplement: Supplementary file 1 [file polymers-16-01151-s001.zip]

Archive with 1 entries (1 files):
- polymers-2918283-supplementary.pdf
